# Supplementary material for: Exploration of Vulcanodinium rugosum Toxins and their Metabolism Products in Mussels from the Ingril Lagoon Hotspot in France
Source: Mar Drugs. 2023 Jul 29;21(8):429. doi: 10.3390/md21080429 (PMC10455521; doi:10.3390/md21080429)
Supplement: Supplementary file 1 [file marinedrugs-21-00429-s001.zip]

Archive with 1 entries (1 files):
- marinedrugs-2521741-SM.pdf
